# Supplementary material for: Visualization and Quantification of Genetically Adapted Microbial Cells During Preculture
Source: Front Microbiol. 2021 Jul 14;12:693464. doi: 10.3389/fmicb.2021.693464 (PMC8317463; doi:10.3389/fmicb.2021.693464)
Supplement: Supplementary Table 1 — Primers used in this study. [file Data_Sheet_1.XLSX]

## Sheet: Datasheet
Datasheet. Cell growth data of the strains in this study.
Yellow shaded data were used to calculate specific growth rates (μ) shown in red.
Figure 1A	Strain		BW25113		Strain		BL21(DE3)		Strain		BW25113		Strain		BL21(DE3)
	Carbon source		D-Glucose		Carbon source		D-Glucose		Carbon source		Succinate		Carbon source		Succinate
	Specific growth rate		0.750431		Specific growth rate		0.756228		Specific growth rate		0.424908		Specific growth rate		0.140611
	Time (h)	OD600			Time (h)	OD600			Time (h)	OD600			Time (h)	OD600
		Average	Stdev			Average	Stdev			Average	Stdev			Average	Stdev
	0	0.01	0		0	0.01	0		0	0.01	0		0	0.01	0
	3	0.02	0		3	0.03	0.01		3	0.01	0		3	0.035	0.001
	6	0.19	0.01		6	0.29	0.01		6	0.02	0		6	0.033	0.002
	9	0.7	0.06		9	0.75	0.03		9	0.02	0		9	0.035	0.002
	12	1.15	0.13		12	1.1	0.08		12	0.05	0.01		12	0.025	0.001
	15	1.45	0.09		15	1.31	0.09		15	0.17	0.04		15	0.035	0.001
	18	1.69	0.03		18	1.43	0.06		18	0.64	0.1		18	0.039	0.001
	21	1.76	0.08		21	1.34	0.12		21	1.03	0.08		21	0.034	0.001
	24	1.67	0.14		24	1.25	0.1		24	1.1	0.06		24	0.049	0.002
	27	1.58	0.06		27	1.15	0.14		27	1.09	0.14		27	0.053	0.002
	30	1.57	0.05		30	1.17	0.16		30	1.02	0.06		30	0.081	0.003
													33	0.127	0.006
													36	0.198	0.01
													39	0.301	0.014
													42	0.445	0.025
													45	0.666	0.033
													48	0.803	0.041
													51	0.889	0.044
													54	0.91	0.054
													57	0.915	0.056
													60	0.911	0.055
Figure 1B	Strain		BW25113		Strain		BW25113		Strain		BL21(DE3)		Strain		BL21(DE3)
	Seed media		LB		Seed media		Succinate		Seed media		LB		Seed media		Succinate
	Carbon source		Succinate		Carbon source		Succinate		Carbon source		Succinate		Carbon source		Succinate
	Specific growth rate		0.424908		Specific growth rate		0.453535		Specific growth rate		0.140611		Specific growth rate		0.154831
	Time (h)	OD600			Time (h)	OD600			Time (h)	OD600			Time (h)	OD600
		Average	Stdev			Average	Stdev			Average	Stdev			Average	Stdev
	0	0.01	0		0	0.01	0		0	0.01	0		0	0.01	0
	3	0.01	0		3	0.069	0.017		3	0.035	0.001		6	0.01	0
	6	0.02	0		6	0.269	0.021		6	0.033	0.002		9	0.01	0
	9	0.02	0		9	0.715	0.022		9	0.035	0.002		12	0.017	0.001
	12	0.05	0.01		12	1.105	0.018		12	0.025	0.001		15	0.027	0.003
	15	0.17	0.04		15	1.307	0.05		15	0.035	0.001		18	0.038	0.007
	18	0.64	0.1		18	1.391	0.082		18	0.039	0.001		21	0.056	0.016
	21	1.03	0.08		21	1.332	0.043		21	0.034	0.001		24	0.087	0.034
	24	1.1	0.06		24	1.308	0.049		24	0.049	0.002		27	0.151	0.069
	27	1.09	0.14		27	1.265	0.041		27	0.053	0.002		30	0.225	0.096
	30	1.02	0.06						30	0.081	0.003		33	0.359	0.152
									33	0.127	0.006		36	0.468	0.168
									36	0.198	0.01		39	0.565	0.152
									39	0.301	0.014		42	0.648	0.104
									42	0.445	0.025		45	0.701	0.078
									45	0.666	0.033		48	0.74	0.047
									48	0.803	0.041		51	0.745	0.008
									51	0.889	0.044		54	0.746	0.007
									54	0.91	0.054		57	0.749	0.02
									57	0.915	0.056		60	0.713	0.034
									60	0.911	0.055		63	0.701	0.013
													66	0.673	0.019
Figure 1C	Strain		BW25113										Strain		BL21(DE3)
	Carbon source		Succinate										Carbon source		Succinate
	Time (h)	OD600											Time (h)	OD600
		10^8	10^7	10^6	10^5	10^4	10^3	10^2	10^1	10^0	NC			10^8	10^7	10^6	10^5	10^4	10^3	10^2	10^1	10^0	NC
	0	0	0	0	0	0	0	0	0	0	0		0	0	0	0	0	0	0	0	0	0	0
	3	0	0	0	0	0	0	0	0	0	0		3	0	0	0	0	0	0	0	0	0	0
	6	0	0	0	0	0	0	0	0	0	0		6	0	0	0	0	0	0	0	0	0	0
	9	0	0	0	0	0	0	0	0	0	0		9	0	0	0	0	0	0	0	0	0	0
	12	0.01	0	0	0	0	0	0	0	0	0		12	0	0	0	0	0	0	0	0	0	0
	15	0.04	0	0	0	0	0	0	0	0	0		15	0	0	0	0	0	0	0	0	0	0
	18	0.14	0.01	0	0	0	0	0	0	0	0		18	0	0	0	0	0	0	0	0	0	0
	21	0.5	0.05	0.01	0	0	0	0	0	0	0		21	0.01	0	0	0	0	0	0	0	0	0
	24	0.91	0.25	0.04	0.01	0	0	0	0	0	0		24	0.01	0	0	0	0	0	0	0	0	0
	27	1.2	0.69	0.15	0.02	0	0	0	0	0	0		27	0.01	0	0.01	0	0	0	0	0	0	0
	30	1.35	1.01	0.49	0.02	0	0	0	0.01	0	0		30	0.01	0.01	0.01	0	0.01	0	0	0	0	0
	33	1.37	1.16	0.88	0.08	0.01	0	0.01	0	0	0		33	0	0	0	0	0	0	0	0	0	0
	36	1.35	1.29	1.19	0.33	0.06	0.01	0.01	0.01	0.01	0.01		36	0.02	0.01	0.01	0	0	0	0	0	0	0
	39	1.25	1.27	1.41	0.83	0.34	0.03	0.01	0.01	0	0		39	0.02	0.02	0.01	0.01	0.01	0	0	0	0	0
	42	1.17	1.24	1.37	1	0.71	0.06	0.01	0	0	0		42	0.02	0.03	0.01	0.01	0.01	0	0	0	0	0
	45		1.18	1.33	1.11	1.08	0.27	0.01	0	0	0		45	0.03	0.05	0.02	0.01	0	0	0	0	0	0
	48			1.29	1.2	1.33	0.7	0.06	0	0	0		48	0.04	0.07	0.02	0.01	0	0	0	0	0	0
	51				1.18	1.4	1.06	0.33	0	0	0		51	0.06	0.13	0.04	0.02	0.01	0	0	0	0	0
	54				1.16	1.34	1.27	0.77	0	0	0		54	0.09	0.21	0.05	0.03	0.02	0	0	0	0	0
	57					1.32	1.38	1.08	0.02	0.01	0		57	0.17	0.32	0.09	0.05	0.02	0.01	0	0	0	0
	60					1.33	1.35	1.23	0.08	0.01	0		60	0.25	0.43	0.16	0.08	0.04	0.02	0.01	0	0	0
	63						1.32	1.32	0.31	0.01	0.01		63	0.35	0.57	0.22	0.13	0.04	0.02	0.01	0	0	0
	66						1.24	1.3	0.77	0.02	0		66	0.46	0.63	0.32	0.2	0.05	0.01	0	0	0	0
	69							1.28	1.12	0.07	0		69	0.59	0.71	0.44	0.3	0.07	0.01	0.01	0.01	0	0
	72							1.2	1.3	0.3	0.01		72	0.67	0.74	0.56	0.42	0.11	0.02	0	0	0	0
	75								1.35	0.72	0		75	0.72	0.78	0.65	0.56	0.18	0.03	0	0	0	0
	78								1.33	1.05	0		78	0.75	0.81	0.73	0.67	0.28	0.05	0.01	0	0	0
	81								1.3	1.34	0		81	0.78	0.78	0.78	0.72	0.39	0.07	0.01	0.01	0.01	0
	84								1.22	1.45	0		84	0.78	0.78	0.82	0.78	0.51	0.12	0.02	0.01	0.01	0
	87								1.12	1.4	0.01		87	0.78	0.7	0.82	0.81	0.64	0.2	0.04	0	0.02	0
	90									1.33	0		90	0.74	0.69	0.83	0.81	0.72	0.31	0.05	0.02	0.03	0
	93									1.26	0.01		93	0.71	0.67	0.77	0.82	0.77	0.42	0.08	0.04	0.05	0
	96										0		96				0.79	0.81	0.56	0.14	0.04	0.08	0
													99					0.83	0.67	0.23	0.07	0.13	0
													102					0.82	0.75	0.32	0.11	0.19	0
													105						0.79	0.46	0.19	0.27	0
													108						0.83	0.59	0.27	0.38	0
													111						0.85	0.68	0.38	0.49	0
													114						0.84	0.75	0.51	0.58	0
													117						0.79	0.78	0.6	0.64	0
													120							0.78	0.71	0.66
													123							0.8	0.75	0.7
													126							0.8	0.79	0.72
Figure 2A	Strain		BL21(DE3)
	Carbon source		Succinate
	Specific growth rate		0.0942869		0.144108		0.232531
	Time (h)	1st transfer		2nd transfer		3rd transfer
		Average	Stdev	Average	Stdev	Average	Stdev
	0	0.01	0	--	--	--	--
	12	0.02067	0.00115	--	--	--	--
	24	0.042	0.004	--	--	--	--
	30	0.05667	0.00115	--	--	--	--
	36	0.096	0.008	--	--	--	--
	42	0.17133	0.02468	--	--	--	--
	48	0.30933	0.04272	--	--	--	--
	54	0.48133	0.04734	--	--	--	--
	60	0.69267	0.04051	--	--	--	--
	66	0.80333	0.02157	--	--	--	--
	72	0.85133	0.01102	--	--	--	--
	78	0.86733	0.04022	--	--	--	--
	84	0.84	0.06245	--	--	--	--
	84	--	--	0.00467	0.00306	--	--
	90	--	--	0.00867	0.00306	--	--
	96	--	--	0.01467	0.00231	--	--
	102	--	--	0.05133	0.00757	--	--
	108	--	--	0.11933	0.01943	--	--
	114	--	--	0.28933	0.05033	--	--
	120	--	--	0.52733	0.03402	--	--
	126	--	--	0.73733	0.0363	--	--
	132	--	--	0.838	0.04133	--	--
	138	--	--	0.86067	0.04801	--	--
	144	--	--	0.79533	0.03717	--	--
	150	--	--	0.78533	0.045	--	--
	150	--	--	--	--	0.01	0.002
	156	--	--	--	--	0.01333	0.00306
	162	--	--	--	--	0.03733	0.02003
	168	--	--	--	--	0.20267	0.14714
	174	--	--	--	--	0.608	0.18888
	180	--	--	--		0.90267	0.1595
	186	--	--	--		1.036	0.23444
	192	--	--	--		0.95533	0.15015
Figure 3A	Strain		HK565		Strain		BW25113		Strain		BL21(DE3)
	Carbon source		Succinate		Carbon source		Succinate		Carbon source		Succinate
	Specific growth rate		0.370771		Specific growth rate		0.424908		Specific growth rate		0.140611
	Time (h)	OD600			Time (h)	OD600			Time (h)	OD600
		Average	Stdev			Average	Stdev			Average	Stdev
	0	0.01	0		0	0.01	0		0	0.01	0
	3	0.01	0		3	0.01	0		3	0.035	0.001
	6	0.04	0.01		6	0.02	0		6	0.033	0.002
	9	0.14	0.03		9	0.02	0		9	0.035	0.002
	12	0.37	0.05		12	0.05	0.01		12	0.025	0.001
	15	0.66	0.04		15	0.17	0.04		15	0.035	0.001
	18	0.89	0.04		18	0.64	0.1		18	0.039	0.001
	21	0.93	0.03		21	1.03	0.08		21	0.034	0.001
	24	0.96	0.04		24	1.1	0.06		24	0.049	0.002
	27	0.86	0.05		27	1.09	0.14		27	0.053	0.002
	30	0.8	0.05		30	1.02	0.06		30	0.081	0.003
									33	0.127	0.006
									36	0.198	0.01
									39	0.301	0.014
									42	0.445	0.025
									45	0.666	0.033
									48	0.803	0.041
									51	0.889	0.044
									54	0.91	0.054
									57	0.915	0.056
									60	0.911	0.055
Figure 4A	Strain		HK652		Strain		HK652
	Carbon source		α-Ketoglutarate		Carbon source		Succinate
	Specific growth rate		0.574218		Specific growth rate		0.398601
	Time (h)	OD600			Time (h)	OD600
		Average	Stdev			Average	Stdev
	0	0.001	0		0	0.001	0
	3	0.017	0.001		3	0.017	0.001
	6	0.071	0.008		6	0.029	0.003
	9	0.533	0.046		9	0.13	0.01
	12	1.177	0.085		12	0.317	0.025
	15	1.177	0.093		15	0.517	0.031
	18	1.14	0.053		18	0.66	0.036
					21	0.657	0.072
					24	0.663	0.055
					27	0.677	0.06
Figure 4B	Strain		HK651		Strain		HK651
	Carbon source		α-Ketoglutarate		Carbon source		Succinate
	Specific growth rate		0.392598		Specific growth rate		0.134874
	Time (h)	OD600			Time (h)	OD600
		Average	Stdev			Average	Stdev
	0	0.001	0		0	0.001	0
	3	0.013	0.001		3	0.013	0.001
	6	0.011	0.001		6	0.011	0.001
	9	0.018	0.007		9	0.019	0.001
	12	0.015	0.001		12	0.015	0.001
	15	0.017	0.002		15	0.016	0.003
	18	0.019	0.002		18	0.019	0.003
	21	0.021	0.001		21	0.021	0.004
	24	0.027	0.002		24	0.03	0.007
	27	0.041	0.001		27	0.041	0.011
	30	0.079	0.005		30	0.066	0.02
	33	0.248	0.031		33	0.099	0.026
	36	0.833	0.05		36	0.154	0.045
	39	1.2	0.053		39	0.223	0.06
	42	1.147	0.032		42	0.333	0.086
	45	1.117	0.04		45	0.487	0.11
	48	1	0.036		48	0.57	0.095
					51	0.6	0.089
					54	0.597	0.047
					57	0.6	0.07
					60	0.587	0.042
Figure 4C	Strain		HK655		Strain		HK655
	Carbon source		α-Ketoglutarate		Carbon source		Succinate
	Specific growth rate		0.589555		Specific growth rate		0.360063
	Time (h)	OD600			Time (h)	OD600
		Average	Stdev			Average	Stdev
	0	0.001	0		0	0.001	0
	3	0.016	0		3	0.017	0.002
	6	0.079	0.003		6	0.043	0.005
	9	0.55	0.01		9	0.16	0.017
	12	1.003	0.025		12	0.373	0.021
	15	1.11	0.044		15	0.597	0.031
	18	1.003	0.031		18	0.683	0.006
	21	0.983	0.025		21	0.73	0.061
					24	0.69	0.053
					27	0.7	0.061
					30	0.673	0.025
Figure 4D	Strain		HK654		Strain		HK654
	Carbon source		α-Ketoglutarate		Carbon source		Succinate
	Specific growth rate		0.371878		Specific growth rate		0.150302
	Time (h)	OD600			Time (h)	OD600
		Average	Stdev			Average	Stdev
	0	0.001	0		0	0.001	0
	3	0.01	0.004		3	0.015	0.001
	6	0.011	0.001		6	0.014	0
	9	0.015	0.001		9	0.019	0.001
	12	0.015	0.001		12	0.023	0.001
	15	0.016	0		15	0.029	0.001
	18	0.021	0.004		18	0.039	0.003
	21	0.023	0.002		21	0.053	0.003
	24	0.027	0.002		24	0.084	0.007
	27	0.035	0.008		27	0.133	0.009
	30	0.077	0.039		30	0.205	0.015
	33	0.258	0.187		33	0.287	0.012
	36	0.717	0.435		36	0.377	0.012
	39	1.063	0.05		39	0.483	0.012
	42	1.147	0.133		42	0.527	0.045
	45	1.123	0.084		45	0.557	0.021
	48	1.057	0.038		48	0.57	0.02
Figure S1A	Strain		HK565		Strain		BL21(DE3)
	Carbon source		Succinate		Carbon source		Succinate
	Specific growth rate		0.370771		Specific growth rate		0.140611
	Time (h)	OD600			Time (h)	OD600
		Average	Stdev			Average	Stdev
	0	0.01	0		0	0.01	0
	3	0.01	0		3	0.035	0.001
	6	0.04	0.01		6	0.033	0.002
	9	0.14	0.03		9	0.035	0.002
	12	0.37	0.05		12	0.025	0.001
	15	0.66	0.04		15	0.035	0.001
	18	0.89	0.04		18	0.039	0.001
	21	0.93	0.03		21	0.034	0.001
	24	0.96	0.04		24	0.049	0.002
	27	0.86	0.05		27	0.053	0.002
	30	0.8	0.05		30	0.081	0.003
					33	0.127	0.006
					36	0.198	0.01
					39	0.301	0.014
					42	0.445	0.025
					45	0.666	0.033
					48	0.803	0.041
					51	0.889	0.044
					54	0.91	0.054
					57	0.915	0.056
					60	0.911	0.055
Figure S1B	Strain		HK565		Strain		BL21(DE3)
	Carbon source		α-Ketoglutarate		Carbon source		α-Ketoglutarate
	Specific growth rate		0.654537		Specific growth rate		0.454097
	Time (h)	OD600			Time (h)	OD600
		Average	Stdev			Average	Stdev
	0	0	0		0	0	0
	3	0.01	0		3	0.01	0
	6	0.08	0.01		6	0.01	0
	9	0.57	0.03		9	0.01	0.01
	12	0.92	0.06		12	0.01	0
	15	1.03	0.08		15	0.01	0
	18	1.06	0.05		18	0.02	0
	21	0.95	0.06		21	0.02	0
	24	0.91	0.05		24	0.02	0
					27	0.04	0
					30	0.13	0.01
					33	0.61	0.07
					36	1.1	0.08
					39	1.01	0.05
					42	1.01	0.09
					45	1.02	0.01
					48	0.95	0.02
Figure S1C	Strain		BL21(DE3)		Strain		HK565
	Carbon source		D-Glucose		Carbon source		D-Glucose
	Specific growth rate		0.316731		Specific growth rate		0.310519
	Time (h)	OD600			Time (h)	OD600
		Average	Stdev			Average	Stdev
	0	0.01	0		0	0.01	0
	3	0.03	0.01		3	0.02	0
	6	0.29	0.01		6	0.26	0.01
	9	0.75	0.03		9	0.66	0.07
	12	1.1	0.08		12	0.97	0.03
	15	1.31	0.09		15	1.15	0.03
	18	1.43	0.06		18	1.26	0.04
	21	1.34	0.12		21	1.14	0.04
	24	1.25	0.1		24	1.06	0.04
	27	1.15	0.14		27	0.99	0.03
	30	1.17	0.16		30	0.95	0.01
Figure S1D	Strain		BL21(DE3)		Strain		HK565
	Carbon source		Glycerol		Carbon source		Glycerol
	Specific growth rate		0.465517		Specific growth rate		0.50742
	Time (h)	OD600			Time (h)	OD600
		Average	Stdev			Average	Stdev
	0	0	0		0	0	0
	3	0.01	0		3	0.01	0
	6	0.05	0.01		6	0.05	0
	9	0.21	0.03		9	0.21	0.02
	12	0.66	0.05		12	0.58	0.06
	15	0.92	0.18		15	0.87	0.16
	18	1.02	0.18		18	0.99	0.02
	21	1.09	0.23		21	0.93	0.02
	24	1.13	0.22		24	0.91	0.2
	27	1.03	0.14		27	0.86	0.09
	30	1.07	0.16		30	0.92	0.04
Figure S2A	Strain		HK565		Strain		HK569		Strain		HK567
	Carbon source		Succinate		Carbon source		Succinate		Carbon source		Succinate
	Specific growth rate		0.370771		Specific growth rate		0.291823		Specific growth rate		0.039609
	Time (h)	OD600			Time (h)	OD600			Time (h)	OD600
		Average	Stdev			Average	Stdev			Average	Stdev
	0	0.01	0		0	0.01	0		0	0.01	0
	3	0.01	0		3	0.05	0		12	0.025	0.00115
	6	0.04	0.01		6	0.12	0		24	0.028	0
	9	0.14	0.03		9	0.28	0.01		36	0.033	0.00115
	12	0.37	0.05		12	0.48	0.01		48	0.044	0.006
	15	0.66	0.04		15	0.75	0.01		60	0.063	0.01447
	18	0.89	0.04		18	1.04	0.02		72	0.101	0.03408
	21	0.93	0.03		21	1.19	0.03		84	0.163	0.06354
	24	0.96	0.04		24	1.17	0.01		96	0.231	0.07875
	27	0.86	0.05		27	1	0.03		108	0.287	0.07295
	30	0.8	0.05		30	0.94	0.01		120	0.33	0.05696
									132	0.359	0.03646
									144	0.376	0.02835
									156	0.377	0.02301
									168	0.373	0.01332
Figure S3B	Strain		HK565		Strain		HK1022		Strain		BL21(DE3)		Strain		HK1020
	Carbon source		Succinate		Carbon source		Succinate		Carbon source		Succinate		Carbon source		Succinate
	Specific growth rate		0.370771		Specific growth rate		0.253374		Specific growth rate		0.140611		Specific growth rate		0.12102
	Time (h)	OD600			Time (h)	OD600			Time (h)	OD600			Time (h)	OD600
		Average	Stdev			Average	Stdev			Average	Stdev			Average	Stdev
	0	0.01	0		0	0.01	0.01		0	0.01	0		0	0.01	0.01
	3	0.01	0		3	0.034	0		3	0.035	0.001		3	0.033	0.001
	6	0.04	0.01		6	0.045	0.001		6	0.033	0.002		6	0.034	0.002
	9	0.14	0.03		9	0.075	0.003		9	0.035	0.002		9	0.039	0.001
	12	0.37	0.05		12	0.137	0.003		12	0.025	0.001		12	0.027	0.002
	15	0.66	0.04		15	0.343	0.01		15	0.035	0.001		15	0.037	0.001
	18	0.89	0.04		18	0.649	0.013		18	0.039	0.001		18	0.039	0.001
	21	0.93	0.03		21	0.859	0.025		21	0.034	0.001		21	0.037	0.006
	24	0.96	0.04		24	0.945	0.039		24	0.049	0.002		24	0.05	0.002
	27	0.86	0.05		27	0.979	0.048		27	0.053	0.002		27	0.052	0.002
	30	0.8	0.05		30	1.011	0.055		30	0.081	0.003		30	0.071	0.008
					33	1.021	0.072		33	0.127	0.006		33	0.102	0.011
					36	1.011	0.077		36	0.198	0.01		36	0.147	0.023
									39	0.301	0.014		39	0.211	0.04
									42	0.445	0.025		42	0.283	0.047
									45	0.666	0.033		45	0.425	0.074
									48	0.803	0.041		48	0.545	0.097
									51	0.889	0.044		51	0.659	0.099
									54	0.91	0.054		54	0.712	0.081
									57	0.915	0.056		57	0.758	0.076
									60	0.911	0.055		60	0.797	0.061
Figure S5A	Strain		Small colonies (N=6)
	Carbon source		Succinate
	Specific growth rate	0.109215	0.098558	0.0944249	0.117243	0.118592	0.117485
	Time (h)	OD600
		S1	S2	S3	S4	S5	S6
	0	0.01	0.01	0.01	0.01	0.01	0.01
	6	0.02	0.018	0.018	0.018	0.022	0.018
	12	0.03	0.016	0.022	0.018	0.018	0.016
	18	0.034	0.028	0.028	0.034	0.03	0.03
	24	0.048	0.038	0.038	0.048	0.04	0.042
	30	0.094	0.066	0.064	0.1	0.082	0.086
	36	0.178	0.124	0.118	0.196	0.166	0.172
	42	0.35	0.274	0.27	0.41	0.364	0.388
	48	0.45	0.41	0.406	0.518	0.5	0.494
	51	0.5	0.468	0.464	0.562	0.548	0.538
	54	0.524	0.508	0.506	0.584	0.574	0.562
	57	0.542	0.536	0.526	0.598	0.592	0.576
	60	0.56	0.552	0.546	0.618	0.596	0.594
	63	0.572	0.57	0.564	0.64	0.612	0.6
	66	0.586	0.582	0.58	0.638	0.612	0.598
	69	0.582	0.582	0.582	0.638	0.61	0.608
Figure S5A	Strain		Large colonies (N=20)
	Carbon source		Succinate
	Specific growth rate	0.310049	0.372157	0.317702	0.379407	0.36897	0.325925	0.290829	0.366204	0.359401	0.35105	0.377505	0.377901	0.397974	0.380699	0.379026	0.405112	0.326943	0.401324	0.383524	0.370149
	Time (h)	OD600
		L1	L2	L3	L4	L5	L6	L7	L8	L9	L10	L11	L12	L13	L14	L15	L16	L17	L18	L19	L20
	0	0.01	0.01	0.01	0.01	0.01	0.01	0.01	0.01	0.01	0.01	0.01	0.01	0.01	0.01	0.01	0.01	0.01	0.01	0.01	0.01
	3	0.034	0.034	0.03	0.034	0.03	0.038	0.028	0.032	0.032	0.03	0.028	0.034	0.026	0.03	0.034	0.03	0.03	0.028	0.026	0.026
	6	0.086	0.074	0.064	0.066	0.08	0.082	0.056	0.078	0.066	0.06	0.058	0.056	0.06	0.06	0.068	0.07	0.048	0.054	0.05	0.056
	9	0.218	0.226	0.166	0.206	0.242	0.218	0.134	0.234	0.194	0.172	0.18	0.174	0.198	0.188	0.212	0.236	0.128	0.18	0.158	0.17
	12	0.396	0.508	0.366	0.476	0.54	0.408	0.282	0.522	0.466	0.416	0.462	0.436	0.464	0.46	0.482	0.512	0.32	0.446	0.426	0.452
	15	0.488	0.704	0.57	0.708	0.71	0.506	0.472	0.704	0.68	0.652	0.67	0.67	0.662	0.658	0.654	0.698	0.57	0.668	0.658	0.648
	18	0.508	0.782	0.738	0.8	0.77	0.528	0.652	0.76	0.764	0.77	0.75	0.76	0.75	0.75	0.732	0.756	0.788	0.754	0.75	0.756
	21	0.512	0.8	0.814	0.82	0.79	0.536	0.784	0.788	0.784	0.796	0.776	0.79	0.77	0.776	0.764	0.786	0.892	0.782	0.778	0.788
	24	0.508	0.798	0.834	0.818	0.786	0.534	0.818	0.784	0.798	0.796	0.772	0.792	0.772	0.784	0.772	0.784	0.938	0.784	0.786	0.792
Figure S5C	Carbon source		Succinate
		Small colonies (N=6)		Large colonies (N=20)
	Minimum	0.0944249		0.290829
	Q1	0.0975247		0.33297
	Median	0.113229		0.371153
	Q3	0.117762		0.380376
	Maximum	0.118592		0.405112
	Average	0.109253		0.362093
	Stdev	0.0105175		0.0318032
End of data
